# Supplementary material for: Policy-driven transformation of global solar PV supply chains and resulting impacts
Source: Nat Commun. 2025 Jul 22;16:6742. doi: 10.1038/s41467-025-61979-5 (PMC12284120; doi:10.1038/s41467-025-61979-5)
Supplement: Supplementary file 3 — Supplementary Data 1 [file 41467_2025_61979_MOESM3_ESM.xlsx]

## Sheet: CoverSheet
Supplementary Data for
Policy-driven transformation of global solar PV supply chains and resulting impacts
Can Cui, Katherine Emma Lonergan, Giovanni Sansavini Institute of Energy and Process Engineering, ETH Zurich, 8092 Zurich, Switzerland Reliability and Risk Engineering, ETH Zurich, 8092 Zurich, Switzerland
This document provides detailed data used in the optimization model for the solar PV supply chain. For references, please see Methods-Data sources in the main text.

## Sheet: Regions
Region in 10	Region in 12	Full name
China	CHN	China
Europe	CHE	Switzerland
Europe	DEU	Germany
Europe	ROE	Rest of Europe
India	IND	India
Korea	KOR	Korea
Malaysia	MYS	Malaysia
Rest of Asia	ROA	Rest of Asia
Rest of World	ROW	Rest of World
Thailand	THA	Thailand
USA	USA	USA
Vietnam	VNM	Vietnam

## Sheet: ProductionCosts
Year	region	polysilicon	ingots	wafer	cell	module
2021	CHE	26772.8	25367.9	25367.9	61181.3	140269
2021	CHN	13982.2	16414.5	16414.5	40290.2	128332
2021	DEU	26772.8	25367.9	25367.9	61181.3	140269
2021	IND	17446.3	18652.8	18652.8	44020.7	132808
2021	KOR	23042.2	23129.5	23129.5	61181.3	137285
2021	MYS	14515.2	17906.7	17906.7	43274.6	132808
2021	ROA	26772.8	25367.9	25367.9	61181.3	141016
2021	ROE	26772.8	25367.9	25367.9	61181.3	140269
2021	ROW	26772.8	25367.9	25367.9	61181.3	141016
2021	THA	14515.2	17906.7	17906.7	43274.6	132808
2021	USA	17179.9	22756.5	22756.5	60435.2	141016
2021	VNM	14515.2	17906.7	17906.7	43274.6	132808
2022	CHE	24196.1	24060.7	24342.8	57039.7	128363
2022	CHN	11739.9	14981.1	15285.8	35695.8	110102
2022	DEU	24196.1	24060.7	24342.8	57039.7	128363
2022	IND	15244.2	17382.5	17654.7	40092.9	117995
2022	KOR	20133.8	21554.3	21891.9	55722.4	121972
2022	MYS	12683.1	16687.2	16948.5	39413.4	117995
2022	ROA	23393.5	23640.2	24010.4	55722.4	125287
2022	ROE	24196.1	24060.7	24342.8	57039.7	128363
2022	ROW	24196.1	24060.7	24342.8	57039.7	129046
2022	THA	12683.1	16687.2	16948.5	39413.4	117995
2022	USA	15011.4	21206.6	21538.8	55042.8	125287
2022	VNM	12683.1	16687.2	16948.5	39413.4	117995
2023	CHE	24196.1	24060.7	24342.8	57025.7	128338
2023	CHN	11739.9	14981.1	15285.8	35680.7	110065
2023	DEU	24196.1	24060.7	24342.8	57025.7	128338
2023	IND	15244.2	17382.5	17654.7	40079.8	117964
2023	KOR	20133.8	21554.3	21891.9	55704.2	121940
2023	MYS	12683.1	16687.2	16948.5	39400.5	117964
2023	ROA	23393.5	23640.2	24010.4	55704.2	125254
2023	ROE	24196.1	24060.7	24342.8	57025.7	128338
2023	ROW	24196.1	24060.7	24342.8	57025.7	129021
2023	THA	12683.1	16687.2	16948.5	39400.5	117964
2023	USA	15011.4	21206.6	21538.8	55024.9	125254
2023	VNM	12683.1	16687.2	16948.5	39400.5	117964
2024	CHE	22664.1	22751.8	23329	42892.7	106570
2024	CHN	10485.8	13601.4	14202.9	21816.8	79839.6
2024	DEU	22664.1	22751.8	23329	42892.7	106570
2024	IND	13971.1	16133.2	16681.3	27416.3	92070.1
2024	KOR	18452.3	20005.2	20684.8	38104	95173.6
2024	MYS	11623.8	15487.9	16014	26951.6	92070.1
2024	ROA	21439.8	21941.2	22686.5	38104	97759.8
2024	ROE	22664.1	22751.8	23329	42892.7	106570
2024	ROW	22664.1	22751.8	23329	42892.7	107136
2024	THA	11623.8	15487.9	16014	26951.6	92070.1
2024	USA	13757.7	19682.5	20351.1	37639.4	97759.8
2024	VNM	11623.8	15487.9	16014	26951.6	92070.1
2025	CHE	22195.8	22223.6	22777.5	41574	101347
2025	CHN	10114.3	13060.5	13628	20671.3	73202.7
2025	DEU	22195.8	22223.6	22777.5	41574	101347
2025	IND	13587.5	15635.7	16157.6	26298.3	86104
2025	KOR	17945.7	19388.3	20035.4	36550.2	89006.4
2025	MYS	11304.7	15010.3	15511.2	25852.6	86104
2025	ROA	20851.1	21264.6	21974.3	36550.2	91425.1
2025	ROE	22195.8	22223.6	22777.5	41574	101347
2025	ROW	22195.8	22223.6	22777.5	41574	101886
2025	THA	11304.7	15010.3	15511.2	25852.6	86104
2025	USA	13380	19075.6	19712.2	36104.5	91425.1
2025	VNM	11304.7	15010.3	15511.2	25852.6	86104
2026	CHE	21552.7	22099.6	22640.6	41214.3	100168
2026	CHN	9613.5	12934.9	13486.7	20363.3	71737.8
2026	DEU	21552.7	22099.6	22640.6	41214.3	100168
2026	IND	13065.2	15519.5	16028.1	25995.4	84771
2026	KOR	17255.8	19244.2	19874.9	36129.2	87628.4
2026	MYS	10870.1	14898.7	15387	25554.8	84771
2026	ROA	20049.5	21106.5	21798.3	36129.2	90009.6
2026	ROE	21552.7	22099.6	22640.6	41214.3	100168
2026	ROW	21552.7	22099.6	22640.6	41214.3	100701
2026	THA	10870.1	14898.7	15387	25554.8	84771
2026	USA	12865.6	18933.8	19554.3	35688.6	90009.6
2026	VNM	10870.1	14898.7	15387	25554.8	84771
2027	CHE	21090.5	21881.5	22407.4	41083.2	99933
2027	CHN	9260.17	12715.3	13247.7	20251.5	71447.2
2027	DEU	21090.5	21881.5	22407.4	41083.2	99933
2027	IND	12692.9	15315.7	15808.4	25885.1	84505.8
2027	KOR	16764.1	18991.5	19602.4	35975.9	87354.3
2027	MYS	10560.4	14703.1	15176.1	25446.4	84505.8
2027	ROA	19478.3	20829.3	21499.4	35975.9	89728
2027	ROE	21090.5	21881.5	22407.4	41083.2	99933
2027	ROW	21090.5	21881.5	22407.4	41083.2	100465
2027	THA	10560.4	14703.1	15176.1	25446.4	84505.8
2027	USA	12499	18685.1	19286.2	35537.2	89728
2027	VNM	10560.4	14703.1	15176.1	25446.4	84505.8
2028	CHE	20952.8	21906.2	22422.7	41083.2	99904.1
2028	CHN	9156.01	12740	13263.3	20251.6	71411.6
2028	DEU	20952.8	21906.2	22422.7	41083.2	99904.1
2028	IND	12582.6	15338.7	15822.8	25885.2	84473.2
2028	KOR	16618.4	19020	19620.2	35976	87320.6
2028	MYS	10468.6	14725.1	15189.9	25446.4	84473.2
2028	ROA	19308.9	20860.6	21519	35976	89693.4
2028	ROE	20952.8	21906.2	22422.7	41083.2	99904.1
2028	ROW	20952.8	21906.2	22422.7	41083.2	100435
2028	THA	10468.6	14725.1	15189.9	25446.4	84473.2
2028	USA	12390.4	18713.2	19303.8	35537.3	89693.4
2028	VNM	10468.6	14725.1	15189.9	25446.4	84473.2
2029	CHE	20881.6	21110.9	21608.7	40558	98925.6
2029	CHN	9102.31	11951.8	12442.7	19806.5	70207.8
2029	DEU	20881.6	21110.9	21608.7	40558	98925.6
2029	IND	12525.6	14600.8	15061.6	25444.9	83371.9
2029	KOR	16543.1	18105	18676.4	35364.1	86182.1
2029	MYS	10421.1	14016.8	14459.1	25013.6	83371.9
2029	ROA	19221.4	19857.1	20483.8	35364.1	88524.1
2029	ROE	20881.6	21110.9	21608.7	40558	98925.6
2029	ROW	20881.6	21110.9	21608.7	40558	99451.8
2029	THA	10421.1	14016.8	14459.1	25013.6	83371.9
2029	USA	12334.3	17813	18375.1	34932.8	88524.1
2029	VNM	10421.1	14016.8	14459.1	25013.6	83371.9
2030	CHE	20810.6	20344.6	20824.2	40039.5	97956.7
2030	CHN	9048.92	11212.3	11672.8	19371.2	69024.3
2030	DEU	20810.6	20344.6	20824.2	40039.5	97956.7
2030	IND	12468.8	13898.4	14337	25012.1	82284.9
2030	KOR	16468.1	17234	17777.9	34762.6	85058.6
2030	MYS	10373.9	13342.4	13763.5	24588.2	82284.9
2030	ROA	19134.4	18901.8	19498.3	34762.6	87369.9
2030	ROE	20810.6	20344.6	20824.2	40039.5	97956.7
2030	ROW	20810.6	20344.6	20824.2	40039.5	98477.8
2030	THA	10373.9	13342.4	13763.5	24588.2	82284.9
2030	USA	12278.4	16956	17491.2	34338.7	87369.9
2030	VNM	10373.9	13342.4	13763.5	24588.2	82284.9
all	unit	USD/t	USD/MW	USD/MW	USD/MW	USD/MW

## Sheet: TradeCostIndex
SecCode	Year	region	unit	ICI	ECI	product
2	2020	CHE	times production costs	2.61642	4.95089	polysilicon
11	2020	CHE	times production costs	2.98578	3.74905	ingots
11	2020	CHE	times production costs	2.98578	3.74905	wafer
14	2020	CHE	times production costs	2.31498	2.55946	cell
14	2020	CHE	times production costs	2.31498	2.55946	module
2	2020	CHN	times production costs	2.51812	2.09749	polysilicon
11	2020	CHN	times production costs	2.54383	3.52625	ingots
11	2020	CHN	times production costs	2.54383	3.52625	wafer
14	2020	CHN	times production costs	1.70196	2.13163	cell
14	2020	CHN	times production costs	1.70196	2.13163	module
2	2020	DEU	times production costs	2.44008	1.48173	polysilicon
11	2020	DEU	times production costs	2.40445	2.43629	ingots
11	2020	DEU	times production costs	2.40445	2.43629	wafer
14	2020	DEU	times production costs	1.92977	1.60994	cell
14	2020	DEU	times production costs	1.92977	1.60994	module
2	2020	IND	times production costs	1.55132	2.07267	polysilicon
11	2020	IND	times production costs	3.20035	3.78776	ingots
11	2020	IND	times production costs	3.20035	3.78776	wafer
14	2020	IND	times production costs	2.92123	2.59911	cell
14	2020	IND	times production costs	2.92123	2.59911	module
2	2020	KOR	times production costs	3.0057	1.7185	polysilicon
11	2020	KOR	times production costs	2.83509	2.98726	ingots
11	2020	KOR	times production costs	2.83509	2.98726	wafer
14	2020	KOR	times production costs	2.08266	2.10427	cell
14	2020	KOR	times production costs	2.08266	2.10427	module
2	2020	MYS	times production costs	1.36818	3.90692	polysilicon
11	2020	MYS	times production costs	2.85711	3.54485	ingots
11	2020	MYS	times production costs	2.85711	3.54485	wafer
14	2020	MYS	times production costs	2.14529	2.70766	cell
14	2020	MYS	times production costs	2.14529	2.70766	module
2	2020	ROA	times production costs	2.72268	2.59268	polysilicon
11	2020	ROA	times production costs	3.12823	3.43964	ingots
11	2020	ROA	times production costs	3.12823	3.43964	wafer
14	2020	ROA	times production costs	2.37793	2.27409	cell
14	2020	ROA	times production costs	2.37793	2.27409	module
2	2020	ROE	times production costs	3.23283	2.37072	polysilicon
11	2020	ROE	times production costs	3.4376	3.22457	ingots
11	2020	ROE	times production costs	3.4376	3.22457	wafer
14	2020	ROE	times production costs	2.90637	1.94122	cell
14	2020	ROE	times production costs	2.90637	1.94122	module
2	2020	ROW	times production costs	1.9666	2.36513	polysilicon
11	2020	ROW	times production costs	3.6297	2.91544	ingots
11	2020	ROW	times production costs	3.6297	2.91544	wafer
14	2020	ROW	times production costs	2.36355	1.92778	cell
14	2020	ROW	times production costs	2.36355	1.92778	module
2	2020	THA	times production costs	1.55132	2.07267	polysilicon
11	2020	THA	times production costs	3.20035	3.78776	ingots
11	2020	THA	times production costs	3.20035	3.78776	wafer
14	2020	THA	times production costs	2.92123	2.59911	cell
14	2020	THA	times production costs	2.92123	2.59911	module
2	2020	USA	times production costs	1.77488	1.76881	polysilicon
11	2020	USA	times production costs	3.05457	2.21198	ingots
11	2020	USA	times production costs	3.05457	2.21198	wafer
14	2020	USA	times production costs	2.1391	1.75711	cell
14	2020	USA	times production costs	2.1391	1.75711	module
2	2020	VNM	times production costs	1.55132	2.07267	polysilicon
11	2020	VNM	times production costs	3.20035	3.78776	ingots
11	2020	VNM	times production costs	3.20035	3.78776	wafer
14	2020	VNM	times production costs	2.92123	2.59911	cell
14	2020	VNM	times production costs	2.92123	2.59911	module
2	2021	CHE	times production costs	2.71584	5.13903	polysilicon
11	2021	CHE	times production costs	3.09924	3.89152	ingots
11	2021	CHE	times production costs	3.09924	3.89152	wafer
14	2021	CHE	times production costs	2.40295	2.65672	cell
14	2021	CHE	times production costs	2.40295	2.65672	module
2	2021	CHN	times production costs	2.59115	2.15832	polysilicon
11	2021	CHN	times production costs	2.6176	3.62851	ingots
11	2021	CHN	times production costs	2.6176	3.62851	wafer
14	2021	CHN	times production costs	1.75132	2.19344	cell
14	2021	CHN	times production costs	1.75132	2.19344	module
2	2021	DEU	times production costs	2.5328	1.53804	polysilicon
11	2021	DEU	times production costs	2.49582	2.52887	ingots
11	2021	DEU	times production costs	2.49582	2.52887	wafer
14	2021	DEU	times production costs	2.0031	1.67112	cell
14	2021	DEU	times production costs	2.0031	1.67112	module
2	2021	IND	times production costs	1.61337	2.15558	polysilicon
11	2021	IND	times production costs	3.32836	3.93928	ingots
11	2021	IND	times production costs	3.32836	3.93928	wafer
14	2021	IND	times production costs	3.03808	2.70307	cell
14	2021	IND	times production costs	3.03808	2.70307	module
2	2021	KOR	times production costs	3.13194	1.79067	polysilicon
11	2021	KOR	times production costs	2.95416	3.11272	ingots
11	2021	KOR	times production costs	2.95416	3.11272	wafer
14	2021	KOR	times production costs	2.17013	2.19265	cell
14	2021	KOR	times production costs	2.17013	2.19265	module
2	2021	MYS	times production costs	1.4147	4.03976	polysilicon
11	2021	MYS	times production costs	2.95425	3.66537	ingots
11	2021	MYS	times production costs	2.95425	3.66537	wafer
14	2021	MYS	times production costs	2.21823	2.79972	cell
14	2021	MYS	times production costs	2.21823	2.79972	module
2	2021	ROA	times production costs	2.83703	2.70157	polysilicon
11	2021	ROA	times production costs	3.25962	3.5841	ingots
11	2021	ROA	times production costs	3.25962	3.5841	wafer
14	2021	ROA	times production costs	2.47781	2.3696	cell
14	2021	ROA	times production costs	2.47781	2.3696	module
2	2021	ROE	times production costs	3.35568	2.46081	polysilicon
11	2021	ROE	times production costs	3.56823	3.34711	ingots
11	2021	ROE	times production costs	3.56823	3.34711	wafer
14	2021	ROE	times production costs	3.01682	2.01499	cell
14	2021	ROE	times production costs	3.01682	2.01499	module
2	2021	ROW	times production costs	2.02166	2.43135	polysilicon
11	2021	ROW	times production costs	3.73134	2.99707	ingots
11	2021	ROW	times production costs	3.73134	2.99707	wafer
14	2021	ROW	times production costs	2.42973	1.98176	cell
14	2021	ROW	times production costs	2.42973	1.98176	module
2	2021	THA	times production costs	1.60406	2.14314	polysilicon
11	2021	THA	times production costs	3.30916	3.91655	ingots
11	2021	THA	times production costs	3.30916	3.91655	wafer
14	2021	THA	times production costs	3.02055	2.68748	cell
14	2021	THA	times production costs	3.02055	2.68748	module
2	2021	USA	times production costs	1.85653	1.85018	polysilicon
11	2021	USA	times production costs	3.19508	2.31373	ingots
11	2021	USA	times production costs	3.19508	2.31373	wafer
14	2021	USA	times production costs	2.2375	1.83793	cell
14	2021	USA	times production costs	2.2375	1.83793	module
2	2021	VNM	times production costs	1.60406	2.14314	polysilicon
11	2021	VNM	times production costs	3.30916	3.91655	ingots
11	2021	VNM	times production costs	3.30916	3.91655	wafer
14	2021	VNM	times production costs	3.02055	2.68748	cell
14	2021	VNM	times production costs	3.02055	2.68748	module
2	2022	CHE	times production costs	2.71584	5.13903	polysilicon
11	2022	CHE	times production costs	3.09924	3.89152	ingots
11	2022	CHE	times production costs	3.09924	3.89152	wafer
14	2022	CHE	times production costs	2.40295	2.65672	cell
14	2022	CHE	times production costs	2.40295	2.65672	module
2	2022	CHN	times production costs	2.59115	2.15832	polysilicon
11	2022	CHN	times production costs	2.6176	3.62851	ingots
11	2022	CHN	times production costs	2.6176	3.62851	wafer
14	2022	CHN	times production costs	1.75132	2.19344	cell
14	2022	CHN	times production costs	1.75132	2.19344	module
2	2022	DEU	times production costs	2.5328	1.53804	polysilicon
11	2022	DEU	times production costs	2.49582	2.52887	ingots
11	2022	DEU	times production costs	2.49582	2.52887	wafer
14	2022	DEU	times production costs	2.0031	1.67112	cell
14	2022	DEU	times production costs	2.0031	1.67112	module
2	2022	IND	times production costs	1.61337	2.15558	polysilicon
11	2022	IND	times production costs	3.32836	3.93928	ingots
11	2022	IND	times production costs	3.32836	3.93928	wafer
14	2022	IND	times production costs	3.03808	2.70307	cell
14	2022	IND	times production costs	3.03808	2.70307	module
2	2022	KOR	times production costs	3.13194	1.79067	polysilicon
11	2022	KOR	times production costs	2.95416	3.11272	ingots
11	2022	KOR	times production costs	2.95416	3.11272	wafer
14	2022	KOR	times production costs	2.17013	2.19265	cell
14	2022	KOR	times production costs	2.17013	2.19265	module
2	2022	MYS	times production costs	1.4147	4.03976	polysilicon
11	2022	MYS	times production costs	2.95425	3.66537	ingots
11	2022	MYS	times production costs	2.95425	3.66537	wafer
14	2022	MYS	times production costs	2.21823	2.79972	cell
14	2022	MYS	times production costs	2.21823	2.79972	module
2	2022	ROA	times production costs	2.83703	2.70157	polysilicon
11	2022	ROA	times production costs	3.25962	3.5841	ingots
11	2022	ROA	times production costs	3.25962	3.5841	wafer
14	2022	ROA	times production costs	2.47781	2.3696	cell
14	2022	ROA	times production costs	2.47781	2.3696	module
2	2022	ROE	times production costs	3.35568	2.46081	polysilicon
11	2022	ROE	times production costs	3.56823	3.34711	ingots
11	2022	ROE	times production costs	3.56823	3.34711	wafer
14	2022	ROE	times production costs	3.01682	2.01499	cell
14	2022	ROE	times production costs	3.01682	2.01499	module
2	2022	ROW	times production costs	2.02166	2.43135	polysilicon
11	2022	ROW	times production costs	3.73134	2.99707	ingots
11	2022	ROW	times production costs	3.73134	2.99707	wafer
14	2022	ROW	times production costs	2.42973	1.98176	cell
14	2022	ROW	times production costs	2.42973	1.98176	module
2	2022	THA	times production costs	1.60406	2.14314	polysilicon
11	2022	THA	times production costs	3.30916	3.91655	ingots
11	2022	THA	times production costs	3.30916	3.91655	wafer
14	2022	THA	times production costs	3.02055	2.68748	cell
14	2022	THA	times production costs	3.02055	2.68748	module
2	2022	USA	times production costs	1.85653	1.85018	polysilicon
11	2022	USA	times production costs	3.19508	2.31373	ingots
11	2022	USA	times production costs	3.19508	2.31373	wafer
14	2022	USA	times production costs	2.2375	1.83793	cell
14	2022	USA	times production costs	2.2375	1.83793	module
2	2022	VNM	times production costs	1.60406	2.14314	polysilicon
11	2022	VNM	times production costs	3.30916	3.91655	ingots
11	2022	VNM	times production costs	3.30916	3.91655	wafer
14	2022	VNM	times production costs	3.02055	2.68748	cell
14	2022	VNM	times production costs	3.02055	2.68748	module
2	2023	CHE	times production costs	2.71584	5.13903	polysilicon
11	2023	CHE	times production costs	3.09924	3.89152	ingots
11	2023	CHE	times production costs	3.09924	3.89152	wafer
14	2023	CHE	times production costs	2.40295	2.65672	cell
14	2023	CHE	times production costs	2.40295	2.65672	module
2	2023	CHN	times production costs	2.59115	2.15832	polysilicon
11	2023	CHN	times production costs	2.6176	3.62851	ingots
11	2023	CHN	times production costs	2.6176	3.62851	wafer
14	2023	CHN	times production costs	1.75132	2.19344	cell
14	2023	CHN	times production costs	1.75132	2.19344	module
2	2023	DEU	times production costs	2.5328	1.53804	polysilicon
11	2023	DEU	times production costs	2.49582	2.52887	ingots
11	2023	DEU	times production costs	2.49582	2.52887	wafer
14	2023	DEU	times production costs	2.0031	1.67112	cell
14	2023	DEU	times production costs	2.0031	1.67112	module
2	2023	IND	times production costs	1.61337	2.15558	polysilicon
11	2023	IND	times production costs	3.32836	3.93928	ingots
11	2023	IND	times production costs	3.32836	3.93928	wafer
14	2023	IND	times production costs	3.03808	2.70307	cell
14	2023	IND	times production costs	3.03808	2.70307	module
2	2023	KOR	times production costs	3.13194	1.79067	polysilicon
11	2023	KOR	times production costs	2.95416	3.11272	ingots
11	2023	KOR	times production costs	2.95416	3.11272	wafer
14	2023	KOR	times production costs	2.17013	2.19265	cell
14	2023	KOR	times production costs	2.17013	2.19265	module
2	2023	MYS	times production costs	1.4147	4.03976	polysilicon
11	2023	MYS	times production costs	2.95425	3.66537	ingots
11	2023	MYS	times production costs	2.95425	3.66537	wafer
14	2023	MYS	times production costs	2.21823	2.79972	cell
14	2023	MYS	times production costs	2.21823	2.79972	module
2	2023	ROA	times production costs	2.83703	2.70157	polysilicon
11	2023	ROA	times production costs	3.25962	3.5841	ingots
11	2023	ROA	times production costs	3.25962	3.5841	wafer
14	2023	ROA	times production costs	2.47781	2.3696	cell
14	2023	ROA	times production costs	2.47781	2.3696	module
2	2023	ROE	times production costs	3.35568	2.46081	polysilicon
11	2023	ROE	times production costs	3.56823	3.34711	ingots
11	2023	ROE	times production costs	3.56823	3.34711	wafer
14	2023	ROE	times production costs	3.01682	2.01499	cell
14	2023	ROE	times production costs	3.01682	2.01499	module
2	2023	ROW	times production costs	2.02166	2.43135	polysilicon
11	2023	ROW	times production costs	3.73134	2.99707	ingots
11	2023	ROW	times production costs	3.73134	2.99707	wafer
14	2023	ROW	times production costs	2.42973	1.98176	cell
14	2023	ROW	times production costs	2.42973	1.98176	module
2	2023	THA	times production costs	1.60406	2.14314	polysilicon
11	2023	THA	times production costs	3.30916	3.91655	ingots
11	2023	THA	times production costs	3.30916	3.91655	wafer
14	2023	THA	times production costs	3.02055	2.68748	cell
14	2023	THA	times production costs	3.02055	2.68748	module
2	2023	USA	times production costs	1.85653	1.85018	polysilicon
11	2023	USA	times production costs	3.19508	2.31373	ingots
11	2023	USA	times production costs	3.19508	2.31373	wafer
14	2023	USA	times production costs	2.2375	1.83793	cell
14	2023	USA	times production costs	2.2375	1.83793	module
2	2023	VNM	times production costs	1.60406	2.14314	polysilicon
11	2023	VNM	times production costs	3.30916	3.91655	ingots
11	2023	VNM	times production costs	3.30916	3.91655	wafer
14	2023	VNM	times production costs	3.02055	2.68748	cell
14	2023	VNM	times production costs	3.02055	2.68748	module
2	2024	CHE	times production costs	2.61642	4.95089	polysilicon
11	2024	CHE	times production costs	2.98578	3.74905	ingots
11	2024	CHE	times production costs	2.98578	3.74905	wafer
14	2024	CHE	times production costs	2.31498	2.55946	cell
14	2024	CHE	times production costs	2.31498	2.55946	module
2	2024	CHN	times production costs	2.51812	2.09749	polysilicon
11	2024	CHN	times production costs	2.54383	3.52625	ingots
11	2024	CHN	times production costs	2.54383	3.52625	wafer
14	2024	CHN	times production costs	1.70196	2.13163	cell
14	2024	CHN	times production costs	1.70196	2.13163	module
2	2024	DEU	times production costs	2.44008	1.48173	polysilicon
11	2024	DEU	times production costs	2.40445	2.43629	ingots
11	2024	DEU	times production costs	2.40445	2.43629	wafer
14	2024	DEU	times production costs	1.92977	1.60994	cell
14	2024	DEU	times production costs	1.92977	1.60994	module
2	2024	IND	times production costs	1.55132	2.07267	polysilicon
11	2024	IND	times production costs	3.20035	3.78776	ingots
11	2024	IND	times production costs	3.20035	3.78776	wafer
14	2024	IND	times production costs	2.92123	2.59911	cell
14	2024	IND	times production costs	2.92123	2.59911	module
2	2024	KOR	times production costs	3.0057	1.7185	polysilicon
11	2024	KOR	times production costs	2.83509	2.98726	ingots
11	2024	KOR	times production costs	2.83509	2.98726	wafer
14	2024	KOR	times production costs	2.08266	2.10427	cell
14	2024	KOR	times production costs	2.08266	2.10427	module
2	2024	MYS	times production costs	1.36818	3.90692	polysilicon
11	2024	MYS	times production costs	2.85711	3.54485	ingots
11	2024	MYS	times production costs	2.85711	3.54485	wafer
14	2024	MYS	times production costs	2.14529	2.70766	cell
14	2024	MYS	times production costs	2.14529	2.70766	module
2	2024	ROA	times production costs	2.72268	2.59268	polysilicon
11	2024	ROA	times production costs	3.12823	3.43964	ingots
11	2024	ROA	times production costs	3.12823	3.43964	wafer
14	2024	ROA	times production costs	2.37793	2.27409	cell
14	2024	ROA	times production costs	2.37793	2.27409	module
2	2024	ROE	times production costs	3.23283	2.37072	polysilicon
11	2024	ROE	times production costs	3.4376	3.22457	ingots
11	2024	ROE	times production costs	3.4376	3.22457	wafer
14	2024	ROE	times production costs	2.90637	1.94122	cell
14	2024	ROE	times production costs	2.90637	1.94122	module
2	2024	ROW	times production costs	1.9666	2.36513	polysilicon
11	2024	ROW	times production costs	3.6297	2.91544	ingots
11	2024	ROW	times production costs	3.6297	2.91544	wafer
14	2024	ROW	times production costs	2.36355	1.92778	cell
14	2024	ROW	times production costs	2.36355	1.92778	module
2	2024	THA	times production costs	1.55132	2.07267	polysilicon
11	2024	THA	times production costs	3.20035	3.78776	ingots
11	2024	THA	times production costs	3.20035	3.78776	wafer
14	2024	THA	times production costs	2.92123	2.59911	cell
14	2024	THA	times production costs	2.92123	2.59911	module
2	2024	USA	times production costs	1.77488	1.76881	polysilicon
11	2024	USA	times production costs	3.05457	2.21198	ingots
11	2024	USA	times production costs	3.05457	2.21198	wafer
14	2024	USA	times production costs	2.1391	1.75711	cell
14	2024	USA	times production costs	2.1391	1.75711	module
2	2024	VNM	times production costs	1.55132	2.07267	polysilicon
11	2024	VNM	times production costs	3.20035	3.78776	ingots
11	2024	VNM	times production costs	3.20035	3.78776	wafer
14	2024	VNM	times production costs	2.92123	2.59911	cell
14	2024	VNM	times production costs	2.92123	2.59911	module
2	2025	CHE	times production costs	2.61642	4.95089	polysilicon
11	2025	CHE	times production costs	2.98578	3.74905	ingots
11	2025	CHE	times production costs	2.98578	3.74905	wafer
14	2025	CHE	times production costs	2.31498	2.55946	cell
14	2025	CHE	times production costs	2.31498	2.55946	module
2	2025	CHN	times production costs	2.51812	2.09749	polysilicon
11	2025	CHN	times production costs	2.54383	3.52625	ingots
11	2025	CHN	times production costs	2.54383	3.52625	wafer
14	2025	CHN	times production costs	1.70196	2.13163	cell
14	2025	CHN	times production costs	1.70196	2.13163	module
2	2025	DEU	times production costs	2.44008	1.48173	polysilicon
11	2025	DEU	times production costs	2.40445	2.43629	ingots
11	2025	DEU	times production costs	2.40445	2.43629	wafer
14	2025	DEU	times production costs	1.92977	1.60994	cell
14	2025	DEU	times production costs	1.92977	1.60994	module
2	2025	IND	times production costs	1.55132	2.07267	polysilicon
11	2025	IND	times production costs	3.20035	3.78776	ingots
11	2025	IND	times production costs	3.20035	3.78776	wafer
14	2025	IND	times production costs	2.92123	2.59911	cell
14	2025	IND	times production costs	2.92123	2.59911	module
2	2025	KOR	times production costs	3.0057	1.7185	polysilicon
11	2025	KOR	times production costs	2.83509	2.98726	ingots
11	2025	KOR	times production costs	2.83509	2.98726	wafer
14	2025	KOR	times production costs	2.08266	2.10427	cell
14	2025	KOR	times production costs	2.08266	2.10427	module
2	2025	MYS	times production costs	1.36818	3.90692	polysilicon
11	2025	MYS	times production costs	2.85711	3.54485	ingots
11	2025	MYS	times production costs	2.85711	3.54485	wafer
14	2025	MYS	times production costs	2.14529	2.70766	cell
14	2025	MYS	times production costs	2.14529	2.70766	module
2	2025	ROA	times production costs	2.72268	2.59268	polysilicon
11	2025	ROA	times production costs	3.12823	3.43964	ingots
11	2025	ROA	times production costs	3.12823	3.43964	wafer
14	2025	ROA	times production costs	2.37793	2.27409	cell
14	2025	ROA	times production costs	2.37793	2.27409	module
2	2025	ROE	times production costs	3.23283	2.37072	polysilicon
11	2025	ROE	times production costs	3.4376	3.22457	ingots
11	2025	ROE	times production costs	3.4376	3.22457	wafer
14	2025	ROE	times production costs	2.90637	1.94122	cell
14	2025	ROE	times production costs	2.90637	1.94122	module
2	2025	ROW	times production costs	1.9666	2.36513	polysilicon
11	2025	ROW	times production costs	3.6297	2.91544	ingots
11	2025	ROW	times production costs	3.6297	2.91544	wafer
14	2025	ROW	times production costs	2.36355	1.92778	cell
14	2025	ROW	times production costs	2.36355	1.92778	module
2	2025	THA	times production costs	1.55132	2.07267	polysilicon
11	2025	THA	times production costs	3.20035	3.78776	ingots
11	2025	THA	times production costs	3.20035	3.78776	wafer
14	2025	THA	times production costs	2.92123	2.59911	cell
14	2025	THA	times production costs	2.92123	2.59911	module
2	2025	USA	times production costs	1.77488	1.76881	polysilicon
11	2025	USA	times production costs	3.05457	2.21198	ingots
11	2025	USA	times production costs	3.05457	2.21198	wafer
14	2025	USA	times production costs	2.1391	1.75711	cell
14	2025	USA	times production costs	2.1391	1.75711	module
2	2025	VNM	times production costs	1.55132	2.07267	polysilicon
11	2025	VNM	times production costs	3.20035	3.78776	ingots
11	2025	VNM	times production costs	3.20035	3.78776	wafer
14	2025	VNM	times production costs	2.92123	2.59911	cell
14	2025	VNM	times production costs	2.92123	2.59911	module
2	2026	CHE	times production costs	2.61642	4.95089	polysilicon
11	2026	CHE	times production costs	2.98578	3.74905	ingots
11	2026	CHE	times production costs	2.98578	3.74905	wafer
14	2026	CHE	times production costs	2.31498	2.55946	cell
14	2026	CHE	times production costs	2.31498	2.55946	module
2	2026	CHN	times production costs	2.51812	2.09749	polysilicon
11	2026	CHN	times production costs	2.54383	3.52625	ingots
11	2026	CHN	times production costs	2.54383	3.52625	wafer
14	2026	CHN	times production costs	1.70196	2.13163	cell
14	2026	CHN	times production costs	1.70196	2.13163	module
2	2026	DEU	times production costs	2.44008	1.48173	polysilicon
11	2026	DEU	times production costs	2.40445	2.43629	ingots
11	2026	DEU	times production costs	2.40445	2.43629	wafer
14	2026	DEU	times production costs	1.92977	1.60994	cell
14	2026	DEU	times production costs	1.92977	1.60994	module
2	2026	IND	times production costs	1.55132	2.07267	polysilicon
11	2026	IND	times production costs	3.20035	3.78776	ingots
11	2026	IND	times production costs	3.20035	3.78776	wafer
14	2026	IND	times production costs	2.92123	2.59911	cell
14	2026	IND	times production costs	2.92123	2.59911	module
2	2026	KOR	times production costs	3.0057	1.7185	polysilicon
11	2026	KOR	times production costs	2.83509	2.98726	ingots
11	2026	KOR	times production costs	2.83509	2.98726	wafer
14	2026	KOR	times production costs	2.08266	2.10427	cell
14	2026	KOR	times production costs	2.08266	2.10427	module
2	2026	MYS	times production costs	1.36818	3.90692	polysilicon
11	2026	MYS	times production costs	2.85711	3.54485	ingots
11	2026	MYS	times production costs	2.85711	3.54485	wafer
14	2026	MYS	times production costs	2.14529	2.70766	cell
14	2026	MYS	times production costs	2.14529	2.70766	module
2	2026	ROA	times production costs	2.72268	2.59268	polysilicon
11	2026	ROA	times production costs	3.12823	3.43964	ingots
11	2026	ROA	times production costs	3.12823	3.43964	wafer
14	2026	ROA	times production costs	2.37793	2.27409	cell
14	2026	ROA	times production costs	2.37793	2.27409	module
2	2026	ROE	times production costs	3.23283	2.37072	polysilicon
11	2026	ROE	times production costs	3.4376	3.22457	ingots
11	2026	ROE	times production costs	3.4376	3.22457	wafer
14	2026	ROE	times production costs	2.90637	1.94122	cell
14	2026	ROE	times production costs	2.90637	1.94122	module
2	2026	ROW	times production costs	1.9666	2.36513	polysilicon
11	2026	ROW	times production costs	3.6297	2.91544	ingots
11	2026	ROW	times production costs	3.6297	2.91544	wafer
14	2026	ROW	times production costs	2.36355	1.92778	cell
14	2026	ROW	times production costs	2.36355	1.92778	module
2	2026	THA	times production costs	1.55132	2.07267	polysilicon
11	2026	THA	times production costs	3.20035	3.78776	ingots
11	2026	THA	times production costs	3.20035	3.78776	wafer
14	2026	THA	times production costs	2.92123	2.59911	cell
14	2026	THA	times production costs	2.92123	2.59911	module
2	2026	USA	times production costs	1.77488	1.76881	polysilicon
11	2026	USA	times production costs	3.05457	2.21198	ingots
11	2026	USA	times production costs	3.05457	2.21198	wafer
14	2026	USA	times production costs	2.1391	1.75711	cell
14	2026	USA	times production costs	2.1391	1.75711	module
2	2026	VNM	times production costs	1.55132	2.07267	polysilicon
11	2026	VNM	times production costs	3.20035	3.78776	ingots
11	2026	VNM	times production costs	3.20035	3.78776	wafer
14	2026	VNM	times production costs	2.92123	2.59911	cell
14	2026	VNM	times production costs	2.92123	2.59911	module
2	2027	CHE	times production costs	2.61642	4.95089	polysilicon
11	2027	CHE	times production costs	2.98578	3.74905	ingots
11	2027	CHE	times production costs	2.98578	3.74905	wafer
14	2027	CHE	times production costs	2.31498	2.55946	cell
14	2027	CHE	times production costs	2.31498	2.55946	module
2	2027	CHN	times production costs	2.51812	2.09749	polysilicon
11	2027	CHN	times production costs	2.54383	3.52625	ingots
11	2027	CHN	times production costs	2.54383	3.52625	wafer
14	2027	CHN	times production costs	1.70196	2.13163	cell
14	2027	CHN	times production costs	1.70196	2.13163	module
2	2027	DEU	times production costs	2.44008	1.48173	polysilicon
11	2027	DEU	times production costs	2.40445	2.43629	ingots
11	2027	DEU	times production costs	2.40445	2.43629	wafer
14	2027	DEU	times production costs	1.92977	1.60994	cell
14	2027	DEU	times production costs	1.92977	1.60994	module
2	2027	IND	times production costs	1.55132	2.07267	polysilicon
11	2027	IND	times production costs	3.20035	3.78776	ingots
11	2027	IND	times production costs	3.20035	3.78776	wafer
14	2027	IND	times production costs	2.92123	2.59911	cell
14	2027	IND	times production costs	2.92123	2.59911	module
2	2027	KOR	times production costs	3.0057	1.7185	polysilicon
11	2027	KOR	times production costs	2.83509	2.98726	ingots
11	2027	KOR	times production costs	2.83509	2.98726	wafer
14	2027	KOR	times production costs	2.08266	2.10427	cell
14	2027	KOR	times production costs	2.08266	2.10427	module
2	2027	MYS	times production costs	1.36818	3.90692	polysilicon
11	2027	MYS	times production costs	2.85711	3.54485	ingots
11	2027	MYS	times production costs	2.85711	3.54485	wafer
14	2027	MYS	times production costs	2.14529	2.70766	cell
14	2027	MYS	times production costs	2.14529	2.70766	module
2	2027	ROA	times production costs	2.72268	2.59268	polysilicon
11	2027	ROA	times production costs	3.12823	3.43964	ingots
11	2027	ROA	times production costs	3.12823	3.43964	wafer
14	2027	ROA	times production costs	2.37793	2.27409	cell
14	2027	ROA	times production costs	2.37793	2.27409	module
2	2027	ROE	times production costs	3.23283	2.37072	polysilicon
11	2027	ROE	times production costs	3.4376	3.22457	ingots
11	2027	ROE	times production costs	3.4376	3.22457	wafer
14	2027	ROE	times production costs	2.90637	1.94122	cell
14	2027	ROE	times production costs	2.90637	1.94122	module
2	2027	ROW	times production costs	1.9666	2.36513	polysilicon
11	2027	ROW	times production costs	3.6297	2.91544	ingots
11	2027	ROW	times production costs	3.6297	2.91544	wafer
14	2027	ROW	times production costs	2.36355	1.92778	cell
14	2027	ROW	times production costs	2.36355	1.92778	module
2	2027	THA	times production costs	1.55132	2.07267	polysilicon
11	2027	THA	times production costs	3.20035	3.78776	ingots
11	2027	THA	times production costs	3.20035	3.78776	wafer
14	2027	THA	times production costs	2.92123	2.59911	cell
14	2027	THA	times production costs	2.92123	2.59911	module
2	2027	USA	times production costs	1.77488	1.76881	polysilicon
11	2027	USA	times production costs	3.05457	2.21198	ingots
11	2027	USA	times production costs	3.05457	2.21198	wafer
14	2027	USA	times production costs	2.1391	1.75711	cell
14	2027	USA	times production costs	2.1391	1.75711	module
2	2027	VNM	times production costs	1.55132	2.07267	polysilicon
11	2027	VNM	times production costs	3.20035	3.78776	ingots
11	2027	VNM	times production costs	3.20035	3.78776	wafer
14	2027	VNM	times production costs	2.92123	2.59911	cell
14	2027	VNM	times production costs	2.92123	2.59911	module
2	2028	CHE	times production costs	2.61642	4.95089	polysilicon
11	2028	CHE	times production costs	2.98578	3.74905	ingots
11	2028	CHE	times production costs	2.98578	3.74905	wafer
14	2028	CHE	times production costs	2.31498	2.55946	cell
14	2028	CHE	times production costs	2.31498	2.55946	module
2	2028	CHN	times production costs	2.51812	2.09749	polysilicon
11	2028	CHN	times production costs	2.54383	3.52625	ingots
11	2028	CHN	times production costs	2.54383	3.52625	wafer
14	2028	CHN	times production costs	1.70196	2.13163	cell
14	2028	CHN	times production costs	1.70196	2.13163	module
2	2028	DEU	times production costs	2.44008	1.48173	polysilicon
11	2028	DEU	times production costs	2.40445	2.43629	ingots
11	2028	DEU	times production costs	2.40445	2.43629	wafer
14	2028	DEU	times production costs	1.92977	1.60994	cell
14	2028	DEU	times production costs	1.92977	1.60994	module
2	2028	IND	times production costs	1.55132	2.07267	polysilicon
11	2028	IND	times production costs	3.20035	3.78776	ingots
11	2028	IND	times production costs	3.20035	3.78776	wafer
14	2028	IND	times production costs	2.92123	2.59911	cell
14	2028	IND	times production costs	2.92123	2.59911	module
2	2028	KOR	times production costs	3.0057	1.7185	polysilicon
11	2028	KOR	times production costs	2.83509	2.98726	ingots
11	2028	KOR	times production costs	2.83509	2.98726	wafer
14	2028	KOR	times production costs	2.08266	2.10427	cell
14	2028	KOR	times production costs	2.08266	2.10427	module
2	2028	MYS	times production costs	1.36818	3.90692	polysilicon
11	2028	MYS	times production costs	2.85711	3.54485	ingots
11	2028	MYS	times production costs	2.85711	3.54485	wafer
14	2028	MYS	times production costs	2.14529	2.70766	cell
14	2028	MYS	times production costs	2.14529	2.70766	module
2	2028	ROA	times production costs	2.72268	2.59268	polysilicon
11	2028	ROA	times production costs	3.12823	3.43964	ingots
11	2028	ROA	times production costs	3.12823	3.43964	wafer
14	2028	ROA	times production costs	2.37793	2.27409	cell
14	2028	ROA	times production costs	2.37793	2.27409	module
2	2028	ROE	times production costs	3.23283	2.37072	polysilicon
11	2028	ROE	times production costs	3.4376	3.22457	ingots
11	2028	ROE	times production costs	3.4376	3.22457	wafer
14	2028	ROE	times production costs	2.90637	1.94122	cell
14	2028	ROE	times production costs	2.90637	1.94122	module
2	2028	ROW	times production costs	1.9666	2.36513	polysilicon
11	2028	ROW	times production costs	3.6297	2.91544	ingots
11	2028	ROW	times production costs	3.6297	2.91544	wafer
14	2028	ROW	times production costs	2.36355	1.92778	cell
14	2028	ROW	times production costs	2.36355	1.92778	module
2	2028	THA	times production costs	1.55132	2.07267	polysilicon
11	2028	THA	times production costs	3.20035	3.78776	ingots
11	2028	THA	times production costs	3.20035	3.78776	wafer
14	2028	THA	times production costs	2.92123	2.59911	cell
14	2028	THA	times production costs	2.92123	2.59911	module
2	2028	USA	times production costs	1.77488	1.76881	polysilicon
11	2028	USA	times production costs	3.05457	2.21198	ingots
11	2028	USA	times production costs	3.05457	2.21198	wafer
14	2028	USA	times production costs	2.1391	1.75711	cell
14	2028	USA	times production costs	2.1391	1.75711	module
2	2028	VNM	times production costs	1.55132	2.07267	polysilicon
11	2028	VNM	times production costs	3.20035	3.78776	ingots
11	2028	VNM	times production costs	3.20035	3.78776	wafer
14	2028	VNM	times production costs	2.92123	2.59911	cell
14	2028	VNM	times production costs	2.92123	2.59911	module
2	2029	CHE	times production costs	2.61642	4.95089	polysilicon
11	2029	CHE	times production costs	2.98578	3.74905	ingots
11	2029	CHE	times production costs	2.98578	3.74905	wafer
14	2029	CHE	times production costs	2.31498	2.55946	cell
14	2029	CHE	times production costs	2.31498	2.55946	module
2	2029	CHN	times production costs	2.51812	2.09749	polysilicon
11	2029	CHN	times production costs	2.54383	3.52625	ingots
11	2029	CHN	times production costs	2.54383	3.52625	wafer
14	2029	CHN	times production costs	1.70196	2.13163	cell
14	2029	CHN	times production costs	1.70196	2.13163	module
2	2029	DEU	times production costs	2.44008	1.48173	polysilicon
11	2029	DEU	times production costs	2.40445	2.43629	ingots
11	2029	DEU	times production costs	2.40445	2.43629	wafer
14	2029	DEU	times production costs	1.92977	1.60994	cell
14	2029	DEU	times production costs	1.92977	1.60994	module
2	2029	IND	times production costs	1.55132	2.07267	polysilicon
11	2029	IND	times production costs	3.20035	3.78776	ingots
11	2029	IND	times production costs	3.20035	3.78776	wafer
14	2029	IND	times production costs	2.92123	2.59911	cell
14	2029	IND	times production costs	2.92123	2.59911	module
2	2029	KOR	times production costs	3.0057	1.7185	polysilicon
11	2029	KOR	times production costs	2.83509	2.98726	ingots
11	2029	KOR	times production costs	2.83509	2.98726	wafer
14	2029	KOR	times production costs	2.08266	2.10427	cell
14	2029	KOR	times production costs	2.08266	2.10427	module
2	2029	MYS	times production costs	1.36818	3.90692	polysilicon
11	2029	MYS	times production costs	2.85711	3.54485	ingots
11	2029	MYS	times production costs	2.85711	3.54485	wafer
14	2029	MYS	times production costs	2.14529	2.70766	cell
14	2029	MYS	times production costs	2.14529	2.70766	module
2	2029	ROA	times production costs	2.72268	2.59268	polysilicon
11	2029	ROA	times production costs	3.12823	3.43964	ingots
11	2029	ROA	times production costs	3.12823	3.43964	wafer
14	2029	ROA	times production costs	2.37793	2.27409	cell
14	2029	ROA	times production costs	2.37793	2.27409	module
2	2029	ROE	times production costs	3.23283	2.37072	polysilicon
11	2029	ROE	times production costs	3.4376	3.22457	ingots
11	2029	ROE	times production costs	3.4376	3.22457	wafer
14	2029	ROE	times production costs	2.90637	1.94122	cell
14	2029	ROE	times production costs	2.90637	1.94122	module
2	2029	ROW	times production costs	1.9666	2.36513	polysilicon
11	2029	ROW	times production costs	3.6297	2.91544	ingots
11	2029	ROW	times production costs	3.6297	2.91544	wafer
14	2029	ROW	times production costs	2.36355	1.92778	cell
14	2029	ROW	times production costs	2.36355	1.92778	module
2	2029	THA	times production costs	1.55132	2.07267	polysilicon
11	2029	THA	times production costs	3.20035	3.78776	ingots
11	2029	THA	times production costs	3.20035	3.78776	wafer
14	2029	THA	times production costs	2.92123	2.59911	cell
14	2029	THA	times production costs	2.92123	2.59911	module
2	2029	USA	times production costs	1.77488	1.76881	polysilicon
11	2029	USA	times production costs	3.05457	2.21198	ingots
11	2029	USA	times production costs	3.05457	2.21198	wafer
14	2029	USA	times production costs	2.1391	1.75711	cell
14	2029	USA	times production costs	2.1391	1.75711	module
2	2029	VNM	times production costs	1.55132	2.07267	polysilicon
11	2029	VNM	times production costs	3.20035	3.78776	ingots
11	2029	VNM	times production costs	3.20035	3.78776	wafer
14	2029	VNM	times production costs	2.92123	2.59911	cell
14	2029	VNM	times production costs	2.92123	2.59911	module
2	2030	CHE	times production costs	2.61642	4.95089	polysilicon
11	2030	CHE	times production costs	2.98578	3.74905	ingots
11	2030	CHE	times production costs	2.98578	3.74905	wafer
14	2030	CHE	times production costs	2.31498	2.55946	cell
14	2030	CHE	times production costs	2.31498	2.55946	module
2	2030	CHN	times production costs	2.51812	2.09749	polysilicon
11	2030	CHN	times production costs	2.54383	3.52625	ingots
11	2030	CHN	times production costs	2.54383	3.52625	wafer
14	2030	CHN	times production costs	1.70196	2.13163	cell
14	2030	CHN	times production costs	1.70196	2.13163	module
2	2030	DEU	times production costs	2.44008	1.48173	polysilicon
11	2030	DEU	times production costs	2.40445	2.43629	ingots
11	2030	DEU	times production costs	2.40445	2.43629	wafer
14	2030	DEU	times production costs	1.92977	1.60994	cell
14	2030	DEU	times production costs	1.92977	1.60994	module
2	2030	IND	times production costs	1.55132	2.07267	polysilicon
11	2030	IND	times production costs	3.20035	3.78776	ingots
11	2030	IND	times production costs	3.20035	3.78776	wafer
14	2030	IND	times production costs	2.92123	2.59911	cell
14	2030	IND	times production costs	2.92123	2.59911	module
2	2030	KOR	times production costs	3.0057	1.7185	polysilicon
11	2030	KOR	times production costs	2.83509	2.98726	ingots
11	2030	KOR	times production costs	2.83509	2.98726	wafer
14	2030	KOR	times production costs	2.08266	2.10427	cell
14	2030	KOR	times production costs	2.08266	2.10427	module
2	2030	MYS	times production costs	1.36818	3.90692	polysilicon
11	2030	MYS	times production costs	2.85711	3.54485	ingots
11	2030	MYS	times production costs	2.85711	3.54485	wafer
14	2030	MYS	times production costs	2.14529	2.70766	cell
14	2030	MYS	times production costs	2.14529	2.70766	module
2	2030	ROA	times production costs	2.72268	2.59268	polysilicon
11	2030	ROA	times production costs	3.12823	3.43964	ingots
11	2030	ROA	times production costs	3.12823	3.43964	wafer
14	2030	ROA	times production costs	2.37793	2.27409	cell
14	2030	ROA	times production costs	2.37793	2.27409	module
2	2030	ROE	times production costs	3.23283	2.37072	polysilicon
11	2030	ROE	times production costs	3.4376	3.22457	ingots
11	2030	ROE	times production costs	3.4376	3.22457	wafer
14	2030	ROE	times production costs	2.90637	1.94122	cell
14	2030	ROE	times production costs	2.90637	1.94122	module
2	2030	ROW	times production costs	1.9666	2.36513	polysilicon
11	2030	ROW	times production costs	3.6297	2.91544	ingots
11	2030	ROW	times production costs	3.6297	2.91544	wafer
14	2030	ROW	times production costs	2.36355	1.92778	cell
14	2030	ROW	times production costs	2.36355	1.92778	module
2	2030	THA	times production costs	1.55132	2.07267	polysilicon
11	2030	THA	times production costs	3.20035	3.78776	ingots
11	2030	THA	times production costs	3.20035	3.78776	wafer
14	2030	THA	times production costs	2.92123	2.59911	cell
14	2030	THA	times production costs	2.92123	2.59911	module
2	2030	USA	times production costs	1.77488	1.76881	polysilicon
11	2030	USA	times production costs	3.05457	2.21198	ingots
11	2030	USA	times production costs	3.05457	2.21198	wafer
14	2030	USA	times production costs	2.1391	1.75711	cell
14	2030	USA	times production costs	2.1391	1.75711	module
2	2030	VNM	times production costs	1.55132	2.07267	polysilicon
11	2030	VNM	times production costs	3.20035	3.78776	ingots
11	2030	VNM	times production costs	3.20035	3.78776	wafer
14	2030	VNM	times production costs	2.92123	2.59911	cell
14	2030	VNM	times production costs	2.92123	2.59911	module

## Sheet: Conversion
product	material	unitp	unitm	conversion	year	Source
ingots	polysilicon	Megawatt	tonne	2.8	2021-2030	on average of the values below
ingots	polysilicon	watt	gram	over 2	2021	Silicon cost per watt down 96% over last two decades – pv magazine USA
ingots	polysilicon	watt	gram	3	2020
ingots	polysilicon	watt	gram	2.5	2021
ingots	polysilicon	watt	gram	3	2022	A fate realized: 1 TW of solar to be deployed annually by 2030 – pv magazine USA
wafer	ingots	Megawatt	Megawatt	1	2021-2030	https://support.ecoinvent.org/ecoinvent-version-3.9.1
cell	wafer	Megawatt	Megawatt	1	2021-2030
module	cell	Megawatt	Megawatt	1	2021-2030

## Sheet: LeadTime
region	polysilicon	ingots	wafer	cell	module
CHE	3	2	2	1	1
CHN	2	1	1	1	1
DEU	3	2	2	1	1
IND	2	1	1	1	1
KOR	2	1	1	1	1
MYS	2	1	1	1	1
ROA	2	1	1	1	1
ROE	3	2	2	1	1
ROW	3	2	2	1	1
THA	2	1	1	1	1
USA	3	2	2	1	1
VNM	2	1	1	1	1
unit	Years	Years	Years	Years	Years

## Sheet: JobCreation
region	polysilicon	ingots	wafer	cell	module
CHE	0.0348672	0.139588	0.139588	0.548814	0.955999
CHN	0.0348672	0.177123	0.177123	0.611035	0.955999
DEU	0.0348672	0.139588	0.139588	0.548814	0.955999
IND	0.0348672	0.177123	0.177123	0.611035	0.955999
KOR	0.0441978	0.177123	0.177123	0.611035	0.955999
MYS	0.0441978	0.177123	0.177123	0.611035	0.955999
ROA	0.0441978	0.177123	0.177123	0.611035	0.955999
ROE	0.0348672	0.139588	0.139588	0.548814	0.955999
ROW	0.0441978	0.177123	0.177123	0.611035	0.955999
THA	0.0441978	0.177123	0.177123	0.611035	0.955999
USA	0.0348672	0.139588	0.139588	0.548814	0.955999
VNM	0.0441978	0.177123	0.177123	0.611035	0.955999
unit	jobs/t	jobs/MW	jobs/MW	jobs/MW	jobs/MW

## Sheet: CarbonEmissions
EF - t CO2 emitted to produce 1 ton polysilicon or 1 MW ingots, wafers, cells and modules
ISO3	polysilicon	ingots	wafer	cell	module
CHN	33.7134	40.965	40.965	47.1988	42.3008
VNM	35.6217	43.1914	43.1914	49.8704	43.9335
USA	21.6275	26.7163	26.7163	27.6068	24.7868
MYS	37.53	44.9724	44.9724	52.5421	46.3083
DEU	19.4011	24.0447	24.0447	24.9352	21.9667
THA	38.8023	46.7535	46.7535	55.2137	47.1988
KOR	38.8023	46.7535	46.7535	55.2137	47.1988
IND	38.8023	46.7535	46.7535	55.2137	47.1988
ROE	19.4011	24.0447	24.0447	24.9352	21.9667
ROA	42.9369	51.6515	51.6515	60.557	54.3232
ROW	50.5701	61.0022	61.0022	73.0246	64.1191
CHE	19.4011	24.0447	24.0447	24.9352	21.9667
EF - t CO2 emitted to trade 1 ton polysilicon or 1 MW ingots, wafers, cells and modules
Product	exporter	Unit	CHE	CHN	DEU	IND	KOR	MYS	ROA	ROE	ROW	THA	USA	VNM
polysilicon	CHE	tCO2/t	0	0.0269545	0.00123528	0.218391	0.0259846	0.00581111	0.00710156	0.0027781	0.0375076	0.218391	0.00120225	0.177908
polysilicon	CHN	tCO2/t	1.15494	0	0.283967	0.302922	0.130845	0.142422	0.0970617	0.14943	0.0597039	0.302922	0.0922329	0.0564153
polysilicon	DEU	tCO2/t	0.0363981	0.0582805	0	0.0712621	0.0566097	0.0566657	0.0388871	0.0156587	0.0248283	0.0712621	0.00776009	0.0287618
polysilicon	IND	tCO2/t	0.158669	0.589692	0.279807	0	0.577513	0.217917	0.112773	0.175352	0.0501869	0.406442	0.0646338	0.042711
polysilicon	KOR	tCO2/t	0.486773	0.0238754	0.0514251	0.0570869	0	0.0140395	0.0340286	0.0213503	0.0375076	0.0570869	0.0102191	0.00828596
polysilicon	MYS	tCO2/t	1.11469	0.157763	1.11469	0.159498	0.399883	0	0.074624	0.0812769	0.0375076	0.159498	0.0912472	0.0159366
polysilicon	ROA	tCO2/t	0.0100028	0.124603	0.0209316	0.00972622	0.0105835	0.0942957	0	0.0812769	0.0375076	0.00972622	0.0374265	0.0316816
polysilicon	ROE	tCO2/t	0.105958	0.136037	0.0103925	0.0189386	0.0820302	0.0311572	0.074624	0	0.0375076	0.0189386	0.00868158	0.0175892
polysilicon	ROW	tCO2/t	0.429736	0.136037	0.0683762	0.159498	0.130845	0.0942957	0.074624	0.0812769	0	0.188944	0.0374265	0.0316816
polysilicon	THA	tCO2/t	0.429736	0.136037	0.0683762	0.159498	0.130845	0.0942957	0.074624	0.0812769	0.0375076	0	0.0374265	0.0316816
polysilicon	USA	tCO2/t	0.429736	0.196104	0.0683762	0.242074	0.16544	0.0942957	0.136467	0.0812769	0.0226735	0.242074	0	0.0316816
polysilicon	VNM	tCO2/t	0.436487	0.47394	0.149152	0.596683	0.452575	0.271912	0.074624	0.101428	0.0375076	0.596683	0.172057	0
ingots	CHE	tCO2/MW	0	9.42738	2.04555	2.46585	6.47619	4.03016	5.04508	4.16867	5.39843	2.46905	2.89092	2.78055
ingots	CHN	tCO2/MW	2.69172	0	1.02331	0.619674	0.979729	0.844347	0.850276	1.5956	0.792033	0.720846	0.763679	0.591678
ingots	DEU	tCO2/MW	4.56909	13.3116	0	4.99012	10.1354	5.27357	7.80932	6.38372	10.4007	5.03335	6.17912	13.4776
ingots	IND	tCO2/MW	5.80668	11.3209	3.08859	0	6.05659	3.84026	3.33228	5.27415	2.48511	2.88595	2.84106	2.66397
ingots	KOR	tCO2/MW	66.0687	18.0998	12.1528	7.56981	0	9.42709	18.449	36.0344	22.9592	9.9553	10.0015	3.64118
ingots	MYS	tCO2/MW	426.949	473.038	120.601	193.543	201.432	0	436.798	467.676	530.84	89.3369	129.471	133.831
ingots	ROA	tCO2/MW	94.1148	587.792	173.316	61.9709	119.648	30.2616	0	4.22597	92.4655	92.4655	81.5991	92.4655
ingots	ROE	tCO2/MW	9.75069	56.7447	4.22489	9.9415	20.5478	14.4805	5.95044	0	11.3717	12.352	10.3915	21.3974
ingots	ROW	tCO2/MW	29.5635	83.1441	19.9514	0.0495474	14.8556	9.42709	7.37512	6.38372	0	12.8253	13.6784	8.55937
ingots	THA	tCO2/MW	5.80668	11.3209	3.08859	1.94146	6.05659	3.84026	3.33228	5.27415	2.48511	0	2.84106	2.66397
ingots	USA	tCO2/MW	29.5635	58.0255	21.3774	21.8111	24.6626	16.5468	33.8038	43.1895	19.8503	14.9107	0	35.2592
ingots	VNM	tCO2/MW	90.7799	24.1572	13.1046	6.59791	10.4684	12.2635	7.37512	15.2087	10.8862	7.23305	8.28785	0
wafer	CHE	tCO2/MW	0	9.42738	2.04555	2.46585	6.47619	4.03016	5.04508	4.16867	5.39843	2.46905	2.89092	2.78055
wafer	CHN	tCO2/MW	2.69172	0	1.02331	0.619674	0.979729	0.844347	0.850276	1.5956	0.792033	0.720846	0.763679	0.591678
wafer	DEU	tCO2/MW	4.56909	13.3116	0	4.99012	10.1354	5.27357	7.80932	6.38372	10.4007	5.03335	6.17912	13.4776
wafer	IND	tCO2/MW	5.80668	11.3209	3.08859	0	6.05659	3.84026	3.33228	5.27415	2.48511	2.88595	2.84106	2.66397
wafer	KOR	tCO2/MW	66.0687	18.0998	12.1528	7.56981	0	9.42709	18.449	36.0344	22.9592	9.9553	10.0015	3.64118
wafer	MYS	tCO2/MW	426.949	473.038	120.601	193.543	201.432	0	436.798	467.676	530.84	89.3369	129.471	133.831
wafer	ROA	tCO2/MW	94.1148	587.792	173.316	61.9709	119.648	30.2616	0	4.22597	92.4655	92.4655	81.5991	92.4655
wafer	ROE	tCO2/MW	9.75069	56.7447	4.22489	9.9415	20.5478	14.4805	5.95044	0	11.3717	12.352	10.3915	21.3974
wafer	ROW	tCO2/MW	29.5635	83.1441	19.9514	0.0495474	14.8556	9.42709	7.37512	6.38372	0	12.8253	13.6784	8.55937
wafer	THA	tCO2/MW	5.80668	11.3209	3.08859	1.94146	6.05659	3.84026	3.33228	5.27415	2.48511	0	2.84106	2.66397
wafer	USA	tCO2/MW	29.5635	58.0255	21.3774	21.8111	24.6626	16.5468	33.8038	43.1895	19.8503	14.9107	0	35.2592
wafer	VNM	tCO2/MW	90.7799	24.1572	13.1046	6.59791	10.4684	12.2635	7.37512	15.2087	10.8862	7.23305	8.28785	0
cell	CHE	tCO2/MW	0	15.6544	3.39668	4.0946	10.7539	6.69218	8.37747	6.92218	8.96422	4.09991	4.80044	4.61717
cell	CHN	tCO2/MW	4.46967	0	1.69923	1.02898	1.62686	1.40206	1.4119	2.64953	1.31519	1.19698	1.26811	0.982494
cell	DEU	tCO2/MW	7.58708	22.1042	0	8.28622	16.83	8.75689	12.9676	10.6003	17.2707	8.35799	10.2606	22.3798
cell	IND	tCO2/MW	9.64212	18.7986	5.12868	0	10.0571	6.37684	5.53333	8.75786	4.12658	4.79219	4.71764	4.42358
cell	KOR	tCO2/MW	109.709	30.0551	20.1799	12.5699	0	15.6539	30.635	59.836	38.1243	16.531	16.6077	6.04627
cell	MYS	tCO2/MW	708.959	785.491	200.261	321.382	334.482	0	725.313	776.586	881.473	148.346	214.99	222.23
cell	ROA	tCO2/MW	156.28	976.042	287.796	102.904	198.678	50.2501	0	7.01731	153.541	153.541	135.497	153.541
cell	ROE	tCO2/MW	16.1913	94.2258	7.01553	16.5081	34.1202	24.0453	9.88085	0	18.883	20.5108	17.2553	35.531
cell	ROW	tCO2/MW	49.0909	138.063	33.1298	0.0822747	24.668	15.6539	12.2466	10.6003	0	21.2966	22.7132	14.213
cell	THA	tCO2/MW	9.64212	18.7986	5.12868	3.22384	10.0571	6.37684	5.53333	8.75786	4.12658	0	4.71764	4.42358
cell	USA	tCO2/MW	49.0909	96.3528	35.4977	36.2178	40.9528	27.4764	56.1321	71.7171	32.9618	24.7595	0	58.5488
cell	VNM	tCO2/MW	150.742	40.1135	21.7605	10.956	17.3831	20.3639	12.2466	25.2544	18.0768	12.0106	13.7622	0
module	CHE	tCO2/MW	0	19.1019	4.14472	4.99634	13.1222	8.16598	10.2224	8.44664	10.9384	5.00283	5.85762	5.634
module	CHN	tCO2/MW	5.45402	0	2.07345	1.25559	1.98514	1.71083	1.72284	3.23303	1.60483	1.46059	1.54738	1.19887
module	DEU	tCO2/MW	9.25797	26.9721	0	10.1111	20.5364	10.6854	15.8234	12.9348	21.0741	10.1987	12.5202	27.3085
module	IND	tCO2/MW	11.7656	22.9386	6.25816	0	12.272	7.7812	6.75193	10.6866	5.03537	5.84757	5.7566	5.39778
module	KOR	tCO2/MW	133.87	36.674	24.6241	15.3381	0	19.1013	37.3817	73.0136	46.5204	20.1716	20.2652	7.37782
module	MYS	tCO2/MW	865.092	958.478	244.364	392.16	408.145	0	885.047	947.612	1075.6	181.016	262.337	271.171
module	ROA	tCO2/MW	190.697	1190.99	351.176	125.567	242.433	61.3165	0	8.56272	187.355	187.355	165.337	187.355
module	ROE	tCO2/MW	19.757	114.977	8.56054	20.1436	41.6344	29.3407	12.0569	0	23.0416	25.0278	21.0554	43.3559
module	ROW	tCO2/MW	59.9021	168.468	40.426	0.100394	30.1006	19.1013	14.9436	12.9348	0	25.9867	27.7153	17.3431
module	THA	tCO2/MW	11.7656	22.9386	6.25816	3.93382	12.272	7.7812	6.75193	10.6866	5.03537	0	5.7566	5.39778
module	USA	tCO2/MW	59.9021	117.572	43.3152	44.1939	49.9718	33.5275	68.4939	87.5112	40.2209	30.2122	0	71.4429
module	VNM	tCO2/MW	183.94	48.9476	26.5527	13.3688	21.2113	24.8486	14.9436	30.8161	22.0579	14.6557	16.793	0
